# Supplementary material for: Rewiring of the Transcription Factor Network in Acute Myeloid Leukemia
Source: Cancer Inform. 2019 Jun 25;18:1176935119859863. doi: 10.1177/1176935119859863 (PMC6595639; doi:10.1177/1176935119859863)
Supplement: Supplementary_Table_S1_ – Supplemental material for Rewiring of the Transcription Factor Network in Acute Myeloid Leukemia [file Supplementary_Table_S1_.xlsx]

## Sheet: list of motifs and all TFs 
Table S1
SOURCE OF MOTIFS LINKED TO SPECIFIC TRANSCRIPTION FACTORS
List all transcription factors asigned to specific position weight matrices.
The motifs are depicted in table S2 of Assi et al. published in Nature Genetics 51, 151-162, 2019.
HOMER	http://homer.ucsd.edu/homer/motif/HomerMotifDB/homerResults.html.
JASPAR	http://jaspar.genereg.net/.
Jolma et al	Jolma A et al. Cell. 2013;152:327-339.
Yang et al	Yang et al, 2008 PMID 18676404
Name	motif family	example of motif matrix	source
AHR	AHR	AHR MA0006.1	JASPAR
BATF	AP-1	AP-1 GSE21512 Motif 1	HOMER
BATF3	AP-1	AP-1 GSE21512 Motif 1	HOMER
FOS	AP-1	AP-1 GSE21512 Motif 1	HOMER
FOSB	AP-1	AP-1 GSE21512 Motif 1	HOMER
FOSL1	AP-1	AP-1 GSE21512 Motif 1	HOMER
FOSL2	AP-1	AP-1 GSE21512 Motif 1	HOMER
JDP2	AP-1	AP-1 GSE21512 Motif 1	HOMER
JUN	AP-1	AP-1 GSE21512 Motif 1	HOMER
JUNB	AP-1	AP-1 GSE21512 Motif 1	HOMER
JUND	AP-1	AP-1 GSE21512 Motif 1	HOMER
AR	AR	AR MA0007.2	JASPAR
BCL6	BCL6	Bcl6 GSE31578 Motif 21	HOMER
BCL6B	BCL6	Bcl6 GSE31578 Motif 21	HOMER
CEBPA	C/EBP	CEBP GSE21512 Motif 34	HOMER
CEBPB	C/EBP	CEBP GSE21512 Motif 34	HOMER
CEBPD	C/EBP	CEBP GSE21512 Motif 34	HOMER
CEBPE	C/EBP	CEBP GSE21512 Motif 34	HOMER
CEBPG	C/EBP	CEBP GSE21512 Motif 34	HOMER
DDIT3	C/EBP	CEBP GSE21512 Motif 34	HOMER
HLF	C/EBP	CEBP GSE21512 Motif 34	HOMER
CAMTA1	CAMTA	CAMTA1MA1197.1	JASPAR
CAMTA2	CAMTA	CAMTA1MA1197.1	JASPAR
ATF1	CREB/ATF	CREB1 MA0018.3	JASPAR
ATF2	CREB/ATF	CREB1 MA0018.3	JASPAR
ATF3	CREB/ATF	CREB1 MA0018.3	JASPAR
ATF4	CREB/ATF	CREB1 MA0018.3	JASPAR
ATF5	CREB/ATF	CREB1 MA0018.3	JASPAR
ATF6	CREB/ATF	CREB1 MA0018.3	JASPAR
ATF7	CREB/ATF	CREB1 MA0018.3	JASPAR
CREB1	CREB/ATF	CREB1 MA0018.3	JASPAR
CREB3	CREB/ATF	CREB1 MA0018.3	JASPAR
CREB3L2	CREB/ATF	CREB1 MA0018.3	JASPAR
CREB3L4	CREB/ATF	CREB1 MA0018.3	JASPAR
CREB5	CREB/ATF	CREB1 MA0018.3	JASPAR
CREBL2	CREB/ATF	CREB1 MA0018.3	JASPAR
CREM	CREB/ATF	CREB1 MA0018.3	JASPAR
CTCF	CTCF	CTCF Motif 43	HOMER
CUX1	CUT	Cux2 GSE35985 Motif 45	HOMER
E2F1	E2F	E2F Motif 56	HOMER
E2F2	E2F	E2F Motif 56	HOMER
E2F3	E2F	E2F Motif 56	HOMER
E2F4	E2F	E2F Motif 56	HOMER
E2F5	E2F	E2F Motif 56	HOMER
E2F6	E2F	E2F Motif 56	HOMER
E2F8	E2F	E2F Motif 56	HOMER
EGR1	EGR	Egr2 GSE34254 Motif 63	HOMER
EGR3	EGR	Egr2 GSE34254 Motif 63	HOMER
ESR2	ESR1	ESR1 MA0112.1	JASPAR
ESRRA	ESRRA	Esrrb GSE11431 Motif 75	HOMER
ELF1	ETS	ETV1 GSE22441 Motif 81	HOMER
ELF2	ETS	ETV1 GSE22441 Motif 81	HOMER
ELF4	ETS	ETV1 GSE22441 Motif 81	HOMER
ELK1	ETS	ETV1 GSE22441 Motif 81	HOMER
ELK3	ETS	ETV1 GSE22441 Motif 81	HOMER
ELK4	ETS	ETV1 GSE22441 Motif 81	HOMER
ERF	ETS	ETV1 GSE22441 Motif 81	HOMER
ERG	ETS	ETV1 GSE22441 Motif 81	HOMER
ETS1	ETS	ETV1 GSE22441 Motif 81	HOMER
ETS2	ETS	ETV1 GSE22441 Motif 81	HOMER
ETV3	ETS	ETV1 GSE22441 Motif 81	HOMER
ETV5	ETS	ETV1 GSE22441 Motif 81	HOMER
ETV6	ETS	ETV1 GSE22441 Motif 81	HOMER
ETV7	ETS	ETV1 GSE22441 Motif 81	HOMER
FLI1	ETS	ETV1 GSE22441 Motif 81	HOMER
GABPA	ETS	ETV1 GSE22441 Motif 81	HOMER
MECOM	EVI1	MECOM MA0029.1	JASPAR
FOXC1	FOX	FoxA2 GSE25694 Motif 89	HOMER
FOXJ2	FOX	FoxA2 GSE25694 Motif 89	HOMER
FOXJ3	FOX	FoxA2 GSE25694 Motif 89	HOMER
FOXK1	FOX	FoxA2 GSE25694 Motif 89	HOMER
FOXK2	FOX	FoxA2 GSE25694 Motif 89	HOMER
FOXM1	FOX	FoxA2 GSE25694 Motif 89	HOMER
FOXN2	FOX	FoxA2 GSE25694 Motif 89	HOMER
FOXN3	FOX	FoxA2 GSE25694 Motif 89	HOMER
FOXO1	FOX	FoxA2 GSE25694 Motif 89	HOMER
FOXO3	FOX	FoxA2 GSE25694 Motif 89	HOMER
FOXO4	FOX	FoxA2 GSE25694 Motif 89	HOMER
FOXP1	FOX	FoxA2 GSE25694 Motif 89	HOMER
FOXP4	FOX	FoxA2 GSE25694 Motif 89	HOMER
GATA1	GATA	GATA1 GSE18829 Motif 110	HOMER
GATA2	GATA	GATA1 GSE18829 Motif 110	HOMER
GFI1	GFI1B	Gfib GSE22178 Motif 112	HOMER
GFI1B	GFI1B	Gfib GSE22178 Motif 112	HOMER
GLI2	GLI	GLI3 GSE11077 Motif 116	HOMER
GLI4	GLI	GLI3 GSE11077 Motif 116	HOMER
HBP1	HBP1	Hbp1 PB0028.1	JASPAR
HES1	HES	HES5 MA0821.1	JASPAR
HES6	HES	HES5 MA0821.1	JASPAR
HHEX	HHEX	HHEX MA0183.1	JASPAR
HIC1	HIC1	Hic1 PB0029.1	JASPAR
HIC2	HIC1	Hic1 PB0029.1	JASPAR
HIF1A	HIF1A	HIF-1a GSE28352 Motif 122	HOMER
HINFP	HINFP	HINFP MA0131.1	JASPAR
HOXA10	HOX	HOXA9 GSE33509 Motif 129	HOMER
HOXA11	HOX	HOXA9 GSE33509 Motif 129	HOMER
HOXA3	HOX	HOXA9 GSE33509 Motif 129	HOMER
HOXA4	HOX	HOXA9 GSE33509 Motif 129	HOMER
HOXA5	HOX	HOXA9 GSE33509 Motif 129	HOMER
HOXA6	HOX	HOXA9 GSE33509 Motif 129	HOMER
HOXA7	HOX	HOXA9 GSE33509 Motif 129	HOMER
HOXA9	HOX	HOXA9 GSE33509 Motif 129	HOMER
HOXB2	HOX	HOXA9 GSE33509 Motif 129	HOMER
HOXB3	HOX	HOXA9 GSE33509 Motif 129	HOMER
HOXB4	HOX	HOXA9 GSE33509 Motif 129	HOMER
HOXB5	HOX	HOXA9 GSE33509 Motif 129	HOMER
HOXB6	HOX	HOXA9 GSE33509 Motif 129	HOMER
HOXB7	HOX	HOXA9 GSE33509 Motif 129	HOMER
HOXB8	HOX	HOXA9 GSE33509 Motif 129	HOMER
HOXB9	HOX	HOXA9 GSE33509 Motif 129	HOMER
HSF1	HSF1	HRE GSE38000 Motif 135	HOMER
IKZF1	IKZF	Rbpj1 GSE47459 Motif 238	HOMER
IKZF2	IKZF	Rbpj1 GSE47459 Motif 238	HOMER
IKZF3	IKZF	Rbpj1 GSE47459 Motif 238	HOMER
IKZF5	IKZF	Rbpj1 GSE47459 Motif 238	HOMER
IRF1	IRF	ISRE (IRF) GSE23622 Motif 140	HOMER
IRF2	IRF	ISRE (IRF) GSE23622 Motif 140	HOMER
IRF3	IRF	ISRE (IRF) GSE23622 Motif 140	HOMER
IRF4	IRF	ISRE (IRF) GSE23622 Motif 140	HOMER
IRF5	IRF	ISRE (IRF) GSE23622 Motif 140	HOMER
IRF8	IRF	ISRE (IRF) GSE23622 Motif 140	HOMER
IRF9	IRF	ISRE (IRF) GSE23622 Motif 140	HOMER
IRX1	IRX	Irx5 PH0086.1	JASPAR
IRX3	IRX	Irx5 PH0086.1	JASPAR
IRX5	IRX	Irx5 PH0086.1	JASPAR
IRX6	IRX	Irx5 PH0086.1	JASPAR
KLF1	KLF	KLF MA0599.1	JASPAR
KLF10	KLF	KLF MA0599.1	JASPAR
KLF11	KLF	KLF MA0599.1	JASPAR
KLF12	KLF	KLF MA0599.1	JASPAR
KLF13	KLF	KLF MA0599.1	JASPAR
KLF16	KLF	KLF MA0599.1	JASPAR
KLF2	KLF	KLF MA0599.1	JASPAR
KLF3	KLF	KLF MA0599.1	JASPAR
KLF4	KLF	KLF MA0599.1	JASPAR
KLF6	KLF	KLF MA0599.1	JASPAR
KLF7	KLF	KLF MA0599.1	JASPAR
KLF9	KLF	KLF MA0599.1	JASPAR
TCF7	LEF1 HMG	Tcf3(HMG) GSE11724 Motif 290	HOMER
TCF7L2	LEF1 HMG	Tcf3(HMG) GSE11724 Motif 290	HOMER
BACH1	MAF	MAFK GSE36030 motif 158	HOMER
BACH2	MAF	MAFK GSE36030 motif 158	HOMER
MAF	MAF	MAFK GSE36030 motif 158	HOMER
MAFB	MAF	MAFK GSE36030 motif 158	HOMER
MAFF	MAF	MAFK GSE36030 motif 158	HOMER
MAFG	MAF	MAFK GSE36030 motif 158	HOMER
MAFK	MAF	MAFK GSE36030 motif 158	HOMER
MEF2A	MEF2	Mef2b GSE67450	HOMER
MEF2B	MEF2	Mef2b GSE67450	HOMER
MEF2D	MEF2	Mef2b GSE67450	HOMER
MEIS1	MEIS	Meis1 GSE48085 Motif 165	HOMER
MEIS2	MEIS	Meis1 GSE48085 Motif 165	HOMER
MITF	MITF E-box	MITF GSE48085 Motif 166	HOMER
MNX1	MNX1	MNX1 MA0707.1	JASPAR
MYB	MYB	AMYB GSE44588 Motif 167	HOMER
MYBL2	MYB	AMYB GSE44588 Motif 167	HOMER
CLOCK	MYC/MAX E-box	c-Myc GSE11431 Motif 39	HOMER
TFE3	MYC/MAX E-box	c-Myc GSE11431 Motif 39	HOMER
ARNT	MYC/MAX E-box	c-Myc GSE11431 Motif 39	HOMER
ARNTL	MYC/MAX E-box	c-Myc GSE11431 Motif 39	HOMER
ARNTL2	MYC/MAX E-box	c-Myc GSE11431 Motif 39	HOMER
ASCL2	MYC/MAX E-box	c-Myc GSE11431 Motif 39	HOMER
BHLHE40	MYC/MAX E-box	c-Myc GSE11431 Motif 39	HOMER
BHLHE41	MYC/MAX E-box	c-Myc GSE11431 Motif 39	HOMER
MAX	MYC/MAX E-box	c-Myc GSE11431 Motif 39	HOMER
MLX	MYC/MAX E-box	c-Myc GSE11431 Motif 39	HOMER
MLXIP	MYC/MAX E-box	c-Myc GSE11431 Motif 39	HOMER
MNT	MYC/MAX E-box	c-Myc GSE11431 Motif 39	HOMER
MXD1	MYC/MAX E-box	c-Myc GSE11431 Motif 39	HOMER
MXD3	MYC/MAX E-box	c-Myc GSE11431 Motif 39	HOMER
MXD4	MYC/MAX E-box	c-Myc GSE11431 Motif 39	HOMER
MXI1	MYC/MAX E-box	c-Myc GSE11431 Motif 39	HOMER
MYC	MYC/MAX E-box	c-Myc GSE11431 Motif 39	HOMER
MYCN	MYC/MAX E-box	c-Myc GSE11431 Motif 39	HOMER
TFAP4	MYC/MAX E-box	c-Myc GSE11431 Motif 39	HOMER
TFEB	MYC/MAX E-box	c-Myc GSE11431 Motif 39	HOMER
TFEC	MYC/MAX E-box	c-Myc GSE11431 Motif 39	HOMER
USF1	MYC/MAX E-box	c-Myc GSE11431 Motif 39	HOMER
USF2	MYC/MAX E-box	c-Myc GSE11431 Motif 39	HOMER
USF3	MYC/MAX E-box	c-Myc GSE11431 Motif 39	HOMER
NFIA	NF1	NF1 Motif 176	HOMER
NFIB	NF1	NF1 Motif 176	HOMER
NFIC	NF1	NF1 Motif 176	HOMER
NFIX	NF1	NF1 Motif 176	HOMER
NFAT5	NFAT	NFATC1 (Jolma et al) Motif 178	HOMER
NFATC1	NFAT	NFATC1 (Jolma et al) Motif 178	HOMER
NFATC2	NFAT	NFATC1 (Jolma et al) Motif 178	HOMER
NFATC3	NFAT	NFATC1 (Jolma et al) Motif 178	HOMER
NFE2	NFE2	NF-E2 GSE31477 Motif 179	HOMER
NFE2L1	NFE2	NF-E2 GSE31477 Motif 179	HOMER
NFE2L2	NFE2	NF-E2 GSE31477 Motif 179	HOMER
NFE2L3	NFE2	NF-E2 GSE31477 Motif 179	HOMER
NFIL3	NFIL3	NFIL3 MA0025.1	JASPAR
NFKB1	NF-kB	NFkB-p65 GSE18485 Motif 208	HOMER
NFKB2	NF-kB	NFkB-p65 GSE18485 Motif 208	HOMER
REL	NF-kB	NFkB-p65 GSE18485 Motif 208	HOMER
RELA	NF-kB	NFkB-p65 GSE18485 Motif 208	HOMER
RELB	NF-kB	NFkB-p65 GSE18485 Motif 208	HOMER
NFYA	NFY	NFY Motif 181	HOMER
NFYB	NFY	NFY Motif 181	HOMER
NFYC	NFY	NFY Motif 181	HOMER
NKX2-3	NKX	Nkx2.5 GSE21529 Motif 184	HOMER
NKX3-1	NKX	Nkx2.5 GSE21529 Motif 184	HOMER
NR1D2	NR	Nr5a2 GSE19019 Motif 190	HOMER
NR1H2	NR	Nr5a2 GSE19019 Motif 190	HOMER
NR1H3	NR	Nr5a2 GSE19019 Motif 190	HOMER
NR1I2	NR	Nr5a2 GSE19019 Motif 190	HOMER
NR2C1	NR	Nr5a2 GSE19019 Motif 190	HOMER
NR2C2	NR	Nr5a2 GSE19019 Motif 190	HOMER
NR2F6	NR	Nr5a2 GSE19019 Motif 190	HOMER
NR3C1	NR	Nr5a2 GSE19019 Motif 190	HOMER
NR4A1	NR	Nr5a2 GSE19019 Motif 190	HOMER
NR4A2	NR	Nr5a2 GSE19019 Motif 190	HOMER
NR4A3	NR	Nr5a2 GSE19019 Motif 190	HOMER
NR5A2	NR	Nr5a2 GSE19019 Motif 190	HOMER
NR6A1	NR	Nr5a2 GSE19019 Motif 190	HOMER
NRF1	NRF1	NRF1 MCF7 Motif 191	HOMER
POU2F1	OCT	Oct6 GSE35496 Motif 199	HOMER
POU2F2	OCT	Oct6 GSE35496 Motif 199	HOMER
PAX5	PAX5	PAX5 GSE32465 Motif 211	HOMER
PBX1	PBX	PBX1 GSE28007 Motif 217	HOMER
PBX3	PBX	PBX1 GSE28007 Motif 217	HOMER
PKNOX1	PKNOX	Pknox1 GSE6328 Motif 226	HOMER
POU4F1	POU4F1	Pit1 GSE58009 Motif 222	HOMER
PPARA	PPAR	PPARG MA0066.1	JASPAR
PPARD	PPAR	PPARG MA0066.1	JASPAR
PRDM1	PRDM1	PRDM1 GSE31477 Motif 229	HOMER
SPI1	PU.1	PU.1 GSE21512 Motif 235	HOMER
RARA	RAR	RARg GSE30538 Motif 236	HOMER
RARG	RAR	RARg GSE30538 Motif 236	HOMER
REST	REST	REST Jurkat Motif 239	HOMER
RFX1	RFX	RFX SRA012198 Motif 243	HOMER
RFX2	RFX	RFX SRA012198 Motif 243	HOMER
RFX3	RFX	RFX SRA012198 Motif 243	HOMER
RFX5	RFX	RFX SRA012198 Motif 243	HOMER
RFX7	RFX	RFX SRA012198 Motif 243	HOMER
RFX8	RFX	RFX SRA012198 Motif 243	HOMER
CBFB	RUNX	RUNX (Barski et al) Motif 250	HOMER
RUNX1	RUNX	RUNX (Barski et al) Motif 250	HOMER
RUNX1T1	RUNX	RUNX (Barski et al) Motif 250	HOMER
RUNX3	RUNX	RUNX (Barski et al) Motif 250	HOMER
RXRA	RXRA	RXR GSE13511 Motif 251	HOMER
SMAD1	SMAD	SMAD4 GSE29422 Motif 258	HOMER
SMAD2	SMAD	SMAD4 GSE29422 Motif 258	HOMER
SMAD3	SMAD	SMAD4 GSE29422 Motif 258	HOMER
SMAD4	SMAD	SMAD4 GSE29422 Motif 258	HOMER
SMAD5	SMAD	SMAD4 GSE29422 Motif 258	HOMER
SMAD7	SMAD	SMAD4 GSE29422 Motif 258	HOMER
SNAI1	SNAI	SNAI2 MA0745.1	JASPAR
SNAI3	SNAI	SNAI2 MA0745.1	JASPAR
SOX12	SOX	Sox4 GSE50066 Motif 263	HOMER
SOX4	SOX	Sox4 GSE50066 Motif 263	HOMER
Sp1	Sp1	Sp1 Motif 266	HOMER
Sp2	Sp1	Sp1 Motif 266	HOMER
Sp3	Sp1	Sp1 Motif 266	HOMER
SRF	SRF	CArG (MADS) Srf (Sullivan et al) Motif 271	HOMER
ST18	ST18	Yang et al, 2008 PMID 18676404
STAT3	STAT3	GSE11431 Motif 275	HOMER
STAT1	STAT5	GSE12346 Motif 277	HOMER
STAT2	STAT5	GSE12346 Motif 277	HOMER
STAT4	STAT5	GSE12346 Motif 277	HOMER
STAT5A	STAT5	GSE12346 Motif 277	HOMER
STAT5B	STAT5	GSE12346 Motif 277	HOMER
STAT6	STAT6	GSE22104 Motif 278	HOMER
LYL1	TAL1 E-box	TAL1:TCF3 MA0091.1	JASPAR
TAL1	TAL1 E-box	TAL1:TCF3 MA0091.1	JASPAR
ID1	TCF3 E-box	TCF3 MA0522.2	JASPAR
ID2	TCF3 E-box	TCF3 MA0522.2	JASPAR
ID3	TCF3 E-box	TCF3 MA0522.2	JASPAR
TCF12	TCF3 E-box	TCF3 MA0522.2	JASPAR
TCF3	TCF3 E-box	TCF3 MA0522.2	JASPAR
TCF4	TCF3 E-box	TCF3 MA0522.2	JASPAR
TCFL5	TCF3 E-box	TCF3 MA0522.2	JASPAR
TEAD4	TEAD	TEAD Motif 294	HOMER
TFCP2	TFCP2	Tcfcp2l1 MA0145.2	JASPAR
TFDP1	TFDP1	TFDP1 MA1122.1	JASPAR
TFDP2	TFDP1	TFDP1 MA1122.1	JASPAR
TGIF1	TGIF	Tgif GSE55404 Motif 295	HOMER
TGIF2	TGIF	Tgif GSE55404 Motif 295	HOMER
THRA	THR	THRa GSE38347 Motif 299	HOMER
THRB	THR	THRa GSE38347 Motif 299	HOMER
VDR	VDR	VDR GSE22484 Motif 303	HOMER
VENTX	VENTX	GSC(Homeobox) DRA000576 Motif 120	HOMER
XBP1	XBP1	XBP1 MA0844.1	JASPAR
